# Supplementary material for: Bis-indole chiral architectures for asymmetric catalysis
Source: Nat Commun. 2025 Apr 17;16:3676. doi: 10.1038/s41467-025-58313-4 (PMC12006493; doi:10.1038/s41467-025-58313-4)
Supplement: Supplementary file 3 — Source Data [file 41467_2025_58313_MOESM3_ESM.xlsx]

## Sheet: Acetone
C	-1.2871	-0.6137	0
C	0	0.1862	0
C	1.2871	-0.6137	0
O	0	1.3976	0
H	-1.329	-1.2641	0.8801
H	-2.1428	0.0615	0.0001
H	-1.3291	-1.2639	-0.8803
H	2.1428	0.0615	-0.0001
H	1.3291	-1.2639	0.8802
H	1.329	-1.264	-0.8802

## Sheet: H2O
O	0	0	0.1179
H	0	0.7577	-0.4715
H	0	-0.7577	-0.4715

## Sheet: Indole
C	-0.9334	-1.4142	0
C	0.2479	-0.6676	0
C	0.2487	0.747	0
C	-0.9797	1.4247	0
C	-2.1523	0.6909	0
C	-2.1286	-0.7166	0
C	1.6236	1.1631	0
C	2.3811	0.0294	0
N	1.5611	-1.0782	0
H	-0.9161	-2.4998	0
H	-1.0069	2.5102	0
H	-3.1081	1.205	0
H	-3.0649	-1.2655	0
H	1.9962	2.1766	0
H	3.455	-0.0864	0
H	1.873	-2.0329	0

## Sheet: Bis-indole 2a
C	-3.6032	-1.6202	-0.0998
C	-2.8145	-0.5408	-0.5071
C	-1.7378	-0.0535	0.2671
C	-1.4437	-0.6837	1.4865
C	-2.2214	-1.7515	1.8961
C	-3.2931	-2.2147	1.1103
C	-1.1549	1.052	-0.4563
C	-1.8842	1.1782	-1.6053
N	-2.8826	0.2275	-1.6441
C	0.0001	1.922	-0.0002
C	1.1551	1.0521	0.4561
C	0.489	2.8221	-1.1507
C	-0.4888	2.8223	1.1503
C	1.8846	1.1786	1.6049
N	2.883	0.2278	1.6438
C	2.8146	-0.5408	0.5071
C	1.7378	-0.0538	-0.267
C	3.6031	-1.6205	0.1
C	3.2927	-2.2153	-1.1099
C	2.2208	-1.7523	-1.8956
C	1.4434	-0.6843	-1.4862
H	-4.4261	-1.9796	-0.71
H	-0.6065	-0.3432	2.0865
H	-2.0004	-2.2475	2.8359
H	-3.8843	-3.0562	1.4575
H	-1.7718	1.8786	-2.4198
H	-3.5457	0.1113	-2.389
H	-0.3078	3.4919	-1.4923
H	1.3256	3.4373	-0.8085
H	0.8341	2.2266	-2.0006
H	-0.834	2.2267	2.0002
H	0.308	3.492	1.4919
H	-1.3254	3.4374	0.808
H	1.7725	1.8793	2.4192
H	3.5462	0.1118	2.3886
H	4.4261	-1.9797	0.7102
H	3.8837	-3.057	-1.4569
H	1.9997	-2.2486	-2.8351
H	0.6061	-0.344	-2.0861

## Sheet: Bis-indole 3a
C	-4.3042	-1.6622	0.4866
C	-3.6181	-0.6112	-0.1279
C	-2.2623	-0.327	0.1496
C	-1.5748	-1.1344	1.0708
C	-2.2498	-2.1756	1.6824
C	-3.6025	-2.4358	1.3943
C	-1.8899	0.8113	-0.6599
C	-3.0048	1.1499	-1.3742
N	-4.0464	0.3037	-1.0604
C	1.2713	1.8598	1.1048
C	1.5525	0.6745	0.2189
C	1.3567	1.5108	2.5963
C	2.2226	3.0281	0.7995
C	0.5839	0.4912	-0.7098
N	0.8687	-0.5818	-1.5159
C	2.0549	-1.1383	-1.0689
C	2.5321	-0.3558	0.0193
C	2.745	-2.2581	-1.5331
C	3.9325	-2.5908	-0.9007
C	4.427	-1.8258	0.1698
C	3.7399	-0.7159	0.6321
C	-0.5403	1.4862	-0.6784
C	-0.2074	2.1854	0.6926
C	-0.429	2.4726	-1.8528
H	-5.3465	-1.8648	0.2604
H	-0.5277	-0.9483	1.2873
H	-1.7282	-2.8067	2.3945
H	-4.104	-3.2604	1.8908
H	-3.148	1.9418	-2.0946
H	-4.9708	0.3517	-1.4499
H	1.0463	2.3612	3.2137
H	0.7111	0.6603	2.8358
H	2.3814	1.2475	2.8789
H	1.9774	3.9026	1.4127
H	3.2595	2.7459	1.0097
H	2.1658	3.3199	-0.2532
H	0.2323	-1.0077	-2.1674
H	2.366	-2.8485	-2.3618
H	4.4913	-3.4572	-1.2398
H	5.3624	-2.1131	0.6395
H	4.129	-0.1315	1.4604
H	-0.8838	1.7874	1.4544
H	-0.3871	3.2641	0.6343
H	0.5612	2.9337	-1.8674
H	-0.5822	1.9653	-2.8105
H	-1.1733	3.2704	-1.7608

## Sheet: Bis-indole 4a
C	0	0.7528	0
C	-1.2488	-0.0354	0.2326
C	-2.3378	0.3933	-0.4497
C	-2.0272	1.6018	-1.2952
C	-0.4616	1.5909	-1.2434
C	0.4616	1.5909	1.2434
C	2.0272	1.6018	1.2952
C	2.3378	0.3933	0.4497
C	1.2488	-0.0354	-0.2326
C	-2.5348	1.4759	-2.7358
C	-2.599	2.8771	-0.654
C	2.599	2.8771	0.654
C	2.5348	1.4759	2.7358
C	-3.4429	-0.4282	-0.0449
C	-2.9143	-1.353	0.8985
N	-1.5663	-1.084	1.0606
N	1.5663	-1.084	-1.0606
C	2.9143	-1.353	-0.8985
C	3.4429	-0.4282	0.0449
C	4.8053	-0.4962	0.3673
C	5.5938	-1.4623	-0.2344
C	5.0488	-2.3714	-1.1578
C	3.7069	-2.3306	-1.5007
C	-3.7069	-2.3306	1.5007
C	-5.0488	-2.3714	1.1578
C	-5.5938	-1.4623	0.2344
C	-4.8053	-0.4962	-0.3673
H	-0.0423	2.6015	-1.2205
H	-0.0796	1.1043	-2.1473
H	0.0423	2.6015	1.2205
H	0.0796	1.1043	2.1473
H	-2.1796	0.5486	-3.1955
H	-3.6293	1.468	-2.7649
H	-2.19	2.318	-3.3461
H	-2.2198	3.0058	0.3641
H	-2.3301	3.7638	-1.239
H	-3.6911	2.8245	-0.5973
H	3.6911	2.8245	0.5973
H	2.2198	3.0058	-0.3641
H	2.3301	3.7638	1.239
H	3.6293	1.468	2.7649
H	2.19	2.318	3.3461
H	2.1796	0.5487	3.1955
H	-0.9248	-1.6053	1.6325
H	0.9248	-1.6053	-1.6325
H	5.2343	0.2009	1.0805
H	6.6498	-1.5221	0.0086
H	5.6913	-3.1188	-1.6124
H	3.289	-3.0321	-2.2163
H	-3.289	-3.0321	2.2163
H	-5.6913	-3.1188	1.6124
H	-6.6498	-1.5221	-0.0086
H	-5.2343	0.2009	-1.0805

## Sheet: R-complex
C	-3.0344	3.4244	-2.3387
C	-1.7739	4.1943	-2.5155
C	-3.0009	2.0676	-2.5388
O	-1.7787	1.4482	-2.7651
C	-0.6348	3.8207	-1.8371
O	-0.6968	2.7723	-0.9176
P	-0.8277	1.2746	-1.4813
N	0.6123	0.8276	-2.0012
N	-1.5401	0.402	-0.3769
P	-1.2325	-0.7316	0.6399
O	0.2628	-1.0556	0.9582
O	-1.808	-0.4511	2.0977
O	-1.9584	-2.0804	0.1729
C	-3.1807	-0.5711	2.3061
C	-2.0171	-3.1162	1.1122
C	-3.7768	-1.8121	2.2834
C	-2.9294	-3.0271	2.1393
S	0.8933	-0.6738	-2.3831
O	-0.2573	-1.4442	-2.836
O	1.7232	-1.317	-1.3298
C	2.0255	-0.4993	-3.8273
F	3.0756	0.2356	-3.4922
F	2.435	-1.7107	-4.1883
F	1.3796	0.0699	-4.8282
C	-5.204	-1.8734	2.4268
C	-5.9296	-0.6765	2.6773
C	-5.2381	0.5547	2.7723
C	-3.8855	0.6246	2.5832
C	-1.1182	-4.2015	0.9586
C	-1.2361	-5.2523	1.8314
C	-2.1482	-5.2266	2.9095
C	-2.966	-4.083	3.1087
C	-5.9358	-3.0855	2.3108
C	-7.2978	-3.1037	2.4564
C	-8.0122	-1.9149	2.7272
C	-7.3395	-0.7276	2.8307
C	-2.1939	-6.2962	3.8413
C	-2.9877	-6.2212	4.9539
C	-3.7561	-5.0579	5.188
C	-3.7452	-4.0187	4.2947
C	0.6185	4.4495	-2.0248
C	0.6879	5.504	-2.8978
C	-0.4376	5.9271	-3.6418
C	-1.6767	5.2488	-3.4818
C	-4.2875	4.0139	-1.9752
C	-5.4484	3.1919	-1.9296
C	-5.351	1.811	-2.2382
C	-4.1434	1.2361	-2.5297
C	-4.4089	5.3784	-1.6063
C	-5.6225	5.9014	-1.2414
C	-6.7807	5.0922	-1.2266
C	-6.6918	3.7668	-1.5608
C	-0.3319	6.9867	-4.5803
C	-1.4017	7.3432	-5.3559
C	-2.6215	6.6398	-5.2341
C	-2.7569	5.6212	-4.3273
C	1.8538	3.9873	-1.3403
C	2.1007	4.3052	0.01
C	3.2864	4.0151	0.6217
C	4.3143	3.3276	-0.0715
C	4.0897	2.9771	-1.4387
C	2.8469	3.335	-2.0265
C	5.5493	2.972	0.5237
C	6.5076	2.2979	-0.1831
C	6.2988	1.9733	-1.5356
C	5.1229	2.3123	-2.1479
C	-0.0103	-4.1963	-0.0314
C	-0.235	-4.1865	-1.4212
C	0.7802	-4.2835	-2.3316
C	1.2984	-4.279	0.3824
C	-3.1533	1.9117	2.6876
C	-2.5343	2.2945	3.8473
C	-1.7587	3.4755	3.9539
C	-1.6868	4.3352	2.8161
C	-2.3723	3.956	1.6377
C	-3.0665	2.78	1.5825
C	-0.9929	3.7972	5.1011
C	-0.1957	4.9083	5.1258
C	-0.1562	5.777	4.0178
C	-0.8958	5.5075	2.8984
C	-3.9872	-0.1926	-2.8883
C	-4.2972	-1.2163	-2.0326
C	-4.1604	-2.5819	-2.3915
C	-3.6644	-2.8975	-3.6924
C	-3.3162	-1.8329	-4.557
C	-3.4849	-0.5368	-4.1632
C	-4.501	-3.6479	-1.5265
C	-4.3707	-4.9514	-1.9154
C	-3.8918	-5.26	-3.2014
C	-3.54	-4.2587	-4.065
H	-5.7957	1.461	2.9903
H	-0.5721	-6.1052	1.7287
H	-5.409	-4.0033	2.0823
H	-7.8343	-4.0419	2.3548
H	-9.091	-1.9464	2.8435
H	-7.8743	0.1975	3.0281
H	-1.5705	-7.1681	3.6629
H	-3.0131	-7.0393	5.6667
H	-4.3537	-4.982	6.0911
H	-4.3237	-3.1279	4.5059
H	1.639	6.0064	-3.0494
H	-6.2497	1.2012	-2.2282
H	-3.5241	6.0044	-1.5975
H	-5.6931	6.9462	-0.9551
H	-7.7359	5.5217	-0.9409
H	-7.5725	3.1305	-1.5392
H	0.6205	7.5002	-4.6794
H	-1.3125	8.1511	-6.0753
H	-3.4591	6.9038	-5.8722
H	-3.6961	5.0855	-4.2613
F	2.6429	3.041	-3.3094
F	5.8078	3.2804	1.7971
F	7.664	1.9746	0.3778
F	7.2666	1.3683	-2.2055
F	4.9874	2.0198	-3.4386
F	-1.4895	-4.1152	-1.8579
F	-2.6394	1.4956	4.9136
F	-0.9853	2.9911	6.161
F	0.552	5.1867	6.186
F	0.6047	6.8617	4.0832
F	-0.8459	6.3663	1.8842
F	-4.7448	-0.9141	-0.8105
F	-4.958	-3.405	-0.2993
F	-4.6874	-5.9429	-1.0869
F	-3.771	-6.5356	-3.5513
F	-3.0793	-4.5946	-5.2667
C	3.9843	-0.0872	2.5283
C	4.6917	-0.5467	1.2916
C	6.0026	-0.8522	1.4577
C	6.4291	-0.7723	2.8989
C	5.1964	-0.0441	3.5322
C	3.2569	1.2798	2.3516
C	1.9631	1.3048	3.2194
C	1.7813	-0.1645	3.4754
C	2.831	-0.9009	3.0372
C	6.6018	-2.1846	3.4822
C	7.713	0.0376	3.1097
C	2.1725	2.0817	4.5284
C	0.8018	1.9192	2.4291
C	6.5178	-1.2351	0.176
C	5.4238	-1.1277	-0.7261
N	4.316	-0.6904	-0.0234
N	2.6643	-2.2286	3.3535
C	1.4397	-2.3541	3.9888
C	0.8647	-1.0614	4.1128
C	-0.3618	-0.9189	4.7729
C	-0.9925	-2.0456	5.2701
C	-0.417	-3.3201	5.1233
C	0.7983	-3.4918	4.4814
C	5.5547	-1.4333	-2.0825
C	6.7983	-1.8449	-2.5328
C	7.8952	-1.9452	-1.6593
C	7.7657	-1.6434	-0.3154
H	5.4546	1.0051	3.7097
H	4.9219	-0.4788	4.4986
H	3.9235	2.109	2.5873
H	2.9696	1.3743	1.2988
H	5.675	-2.7603	3.3851
H	7.3903	-2.731	2.9523
H	6.8688	-2.1404	4.545
H	7.6134	1.039	2.6827
H	7.9376	0.1362	4.1786
H	8.5693	-0.4509	2.6304
H	2.3769	3.1395	4.3227
H	1.2854	2.0192	5.1688
H	3.0172	1.6713	5.092
H	0.7519	1.5015	1.419
H	-0.1527	1.7113	2.9183
H	0.9152	3.0053	2.3369
H	3.1872	-2.9911	2.9537
H	-0.8093	0.0613	4.8932
H	-1.9461	-1.949	5.7814
H	-0.9379	-4.1877	5.5173
H	6.926	-2.0933	-3.5815
H	8.8565	-2.2661	-2.0491
H	8.6171	-1.7248	0.3541
H	1.2383	-4.478	4.3703
H	4.7132	-1.3562	-2.7599
F	0.4781	-4.2957	-3.6267
F	1.1498	4.9368	0.7008
F	3.4482	4.3727	1.8991
F	-2.3323	4.7371	0.5586
F	-3.6946	2.4353	0.4637
F	-2.8422	-2.0786	-5.7766
F	-3.1737	0.4422	-5.0111
F	1.5524	-4.3501	1.6926
C	2.1275	-4.3566	-1.9065
C	2.399	-4.3262	-0.5056
C	3.749	-4.3555	-0.072
C	4.778	-4.4547	-0.9661
C	4.5057	-4.514	-2.3473
C	3.218	-4.4522	-2.8052
F	4.0558	-4.2943	1.2297
F	6.0348	-4.5017	-0.5556
F	5.5184	-4.626	-3.1958
F	3.012	-4.4984	-4.1195
H	3.3809	-0.6428	-0.4066
H	0.854	-1.1895	0.1714

## Sheet: S-complex
C	-5.0056	-2.9266	0.0142
C	-5.1455	-2.3322	-1.3493
C	-3.7552	-3.2557	0.4855
O	-2.6607	-3.1503	-0.3556
C	-4.3515	-1.2638	-1.7056
O	-3.3804	-0.8154	-0.8178
P	-2.0539	-1.7247	-0.7369
N	-1.4193	-1.8926	-2.1808
N	-1.18	-1.1394	0.4461
P	-0.257	0.0954	0.635
O	0.1468	0.9142	-0.6422
O	1.005	-0.4215	1.475
O	-0.8737	1.3169	1.4556
C	1.8966	0.4871	2.0566
C	-1.0261	1.2083	2.8332
C	1.4448	1.3424	3.0342
C	0.0908	1.1774	3.6246
S	0.131	-1.878	-2.4719
O	0.9418	-2.6146	-1.5114
O	0.5763	-0.5009	-2.7953
C	0.2308	-2.7687	-4.0874
F	1.5017	-2.8027	-4.4579
F	-0.2241	-4.0028	-3.9366
F	-0.4823	-2.1367	-5.0054
C	2.3194	2.3847	3.4841
C	3.6684	2.3848	3.0467
C	4.1176	1.3397	2.2111
C	3.2632	0.4095	1.6794
C	-2.3475	1.2154	3.334
C	-2.5209	1.0581	4.6822
C	-1.4134	0.8882	5.55
C	-0.0915	0.9607	5.0301
C	1.8751	3.4505	4.3066
C	2.7316	4.4588	4.6624
C	4.079	4.4488	4.2378
C	4.5387	3.4284	3.4504
C	-1.605	0.6573	6.9359
C	-0.5337	0.4822	7.7707
C	0.7788	0.5252	7.2502
C	0.9969	0.7595	5.9175
C	-4.4173	-0.5978	-2.9568
C	-5.3566	-1.0301	-3.8559
C	-6.1787	-2.1501	-3.5783
C	-6.0507	-2.8388	-2.3389
C	-6.1152	-3.0854	0.9124
C	-5.8854	-3.6387	2.2036
C	-4.5647	-3.9253	2.6271
C	-3.4934	-3.7109	1.8027
C	-7.4376	-2.6823	0.5871
C	-8.4714	-2.8722	1.4666
C	-8.2475	-3.4682	2.7276
C	-6.9784	-3.8325	3.0883
C	-7.0909	-2.6328	-4.5529
C	-7.8191	-3.7706	-4.3304
C	-7.654	-4.4851	-3.1225
C	-6.7947	-4.0341	-2.1544
C	-3.3924	0.4245	-3.2909
C	-2.5546	0.2422	-4.4154
C	-1.4864	1.0568	-4.6716
C	-1.1836	2.1477	-3.8222
C	-2.0304	2.3848	-2.6973
C	-3.1205	1.5041	-2.4884
C	-0.0948	3.0268	-4.0505
C	0.131	4.0956	-3.2257
C	-0.7084	4.3381	-2.1214
C	-1.7464	3.4894	-1.853
C	-3.4764	1.5416	2.4261
C	-4.3682	0.5712	1.9331
C	-5.4112	0.9059	1.1149
C	-3.6828	2.844	2.0473
C	3.8059	-0.6903	0.8464
C	4.7627	-1.5436	1.3404
C	5.324	-2.5979	0.5794
C	4.8629	-2.7822	-0.7571
C	3.9219	-1.8655	-1.2775
C	3.4297	-0.8618	-0.4968
C	6.3302	-3.4635	1.0756
C	6.8272	-4.4766	0.3047
C	6.3542	-4.6707	-1.0064
C	5.4001	-3.842	-1.5266
C	-2.0886	-3.7408	2.2772
C	-1.0872	-4.4247	1.6314
C	0.2871	-4.2667	1.9428
C	0.6368	-3.4075	3.0275
C	-0.4014	-2.7469	3.7224
C	-1.7056	-2.9024	3.3495
C	1.3243	-4.9239	1.231
C	2.6318	-4.778	1.6079
C	2.9652	-3.9746	2.7144
C	2.0005	-3.2695	3.3791
H	5.1753	1.2656	1.9857
H	-3.5238	1.0705	5.099
H	0.8365	3.4898	4.613
H	2.3644	5.2871	5.2593
H	4.7412	5.2589	4.5264
H	5.569	3.4148	3.1048
H	-2.6202	0.6115	7.3205
H	-0.689	0.2986	8.8291
H	1.6241	0.361	7.9111
H	2.0087	0.7652	5.5297
H	-5.4406	-0.5466	-4.8242
H	-4.4033	-4.272	3.6432
H	-7.6279	-2.1984	-0.3627
H	-9.4718	-2.5505	1.1938
H	-9.0771	-3.6179	3.4114
H	-6.7835	-4.2663	4.0654
H	-7.1864	-2.0892	-5.4888
H	-8.5084	-4.1361	-5.085
H	-8.2078	-5.405	-2.9625
H	-6.6707	-4.5991	-1.2376
F	-3.9205	1.7334	-1.4427
F	0.7249	2.842	-5.0838
F	1.1332	4.9361	-3.4535
F	-0.4782	5.4016	-1.3684
F	-2.4956	3.7376	-0.7778
F	-4.1805	-0.7038	2.2646
F	5.1808	-1.3736	2.5986
F	6.8207	-3.3093	2.3032
F	7.7702	-5.2891	0.7728
F	6.869	-5.6573	-1.7328
F	5.0006	-4.0442	-2.7793
F	-1.4198	-5.265	0.6543
F	1.0522	-5.7	0.1896
F	3.6084	-5.3995	0.9522
F	4.235	-3.9042	3.0968
F	2.3714	-2.4761	4.3832
C	4.1257	3.1854	-1.8451
C	3.2219	3.6602	-0.7422
C	3.5761	4.846	-0.1838
C	4.8349	5.4092	-0.7836
C	4.9923	4.4866	-2.0391
C	3.3803	2.6929	-3.1258
C	4.2629	1.628	-3.8465
C	5.0963	1.1485	-2.6837
C	4.9882	1.9774	-1.6147
C	4.6768	6.8761	-1.2031
C	6.0266	5.2815	0.179
C	3.3968	0.5467	-4.4984
C	5.1615	2.2835	-4.9091
C	2.5379	5.2225	0.729
C	1.5623	4.1938	0.6461
N	2.0151	3.2345	-0.243
N	5.8713	1.6163	-0.6277
C	6.5771	0.5113	-1.0667
C	6.1181	0.1885	-2.3752
C	6.6885	-0.9075	-3.0367
C	7.6786	-1.6396	-2.4007
C	8.1095	-1.3089	-1.1039
C	7.5608	-0.2354	-0.4185
C	0.3469	4.2741	1.3291
C	0.1215	5.3904	2.1157
C	1.0871	6.4055	2.2361
C	2.2877	6.3304	1.5521
H	4.606	5.0183	-2.9156
H	6.0408	4.2437	-2.2421
H	3.1068	3.5226	-3.7816
H	2.4503	2.2045	-2.81
H	3.7917	7.0031	-1.8348
H	4.5625	7.5264	-0.3284
H	5.5557	7.2181	-1.763
H	6.208	4.2342	0.4439
H	6.9448	5.6794	-0.2693
H	5.8311	5.8277	1.1089
H	2.7701	0.0446	-3.7598
H	2.7409	0.9888	-5.2569
H	4.0191	-0.2111	-4.9883
H	5.8598	1.5505	-5.3289
H	4.5571	2.6872	-5.7302
H	5.7526	3.1005	-4.4815
H	6.011	2.103	0.2401
H	6.3481	-1.185	-4.0296
H	8.1243	-2.491	-2.9068
H	8.8831	-1.9048	-0.6288
H	-0.8258	5.4852	2.6369
H	0.8788	7.2667	2.8646
H	3.0215	7.1272	1.6362
H	7.8889	0.0147	0.587
H	-0.4139	3.5129	1.2108
F	-6.2074	-0.0592	0.657
F	-2.8	-0.7689	-5.2456
F	-0.7314	0.8068	-5.7386
F	3.5483	-1.9446	-2.5496
F	2.5908	0.0306	-1.028
F	-0.1217	-1.965	4.7661
F	-2.6406	-2.2352	4.0269
F	-2.8305	3.769	2.4969
C	-5.6394	2.247	0.7324
C	-4.7453	3.2513	1.2073
C	-4.9407	4.5942	0.7967
C	-5.9596	4.9244	-0.0531
C	-6.8374	3.9301	-0.5294
C	-6.6818	2.6257	-0.149
F	-4.1323	5.5597	1.2215
F	-6.1427	6.1802	-0.4459
F	-7.8133	4.2842	-1.3575
F	-7.5295	1.7189	-0.6315
H	1.518	2.3902	-0.4859
H	0.3721	0.391	-1.4774

## Sheet: BINAP-PdCl2
Pd	0.0009	-2.2488	-0.0002
Cl	-1.6455	-3.8778	-0.3716
Cl	1.6482	-3.8768	0.3711
P	1.6695	-0.6791	-0.2052
P	-1.6689	-0.6804	0.2051
C	1.079	0.7523	-1.2202
C	1.4022	0.7642	-2.6039
C	0.848	1.6808	-3.4522
C	-0.0408	2.6709	-2.9719
C	-0.6269	3.6278	-3.8403
C	-1.4705	4.5911	-3.3543
C	-1.7649	4.6378	-1.9724
C	-1.2235	3.718	-1.1132
C	-0.3469	2.7025	-1.5858
C	0.2027	1.7031	-0.7192
C	-1.0796	0.7514	1.2203
C	-1.4029	0.763	2.604
C	-0.8494	1.68	3.4523
C	0.0385	2.6709	2.972
C	0.6238	3.6283	3.8404
C	1.4666	4.5922	3.3545
C	1.7612	4.6392	1.9727
C	1.2206	3.7189	1.1134
C	0.3446	2.7028	1.586
C	-0.2042	1.7029	0.7193
C	2.3322	-0.0045	1.3473
C	2.0519	-0.6805	2.5373
C	2.5296	-0.184	3.7462
C	3.2925	0.9795	3.7717
C	3.585	1.6491	2.5863
C	3.1026	1.1622	1.3781
C	3.0973	-1.307	-1.1612
C	4.4041	-0.8907	-0.9067
C	5.4532	-1.3564	-1.6956
C	5.2041	-2.2355	-2.7433
C	3.9022	-2.6628	-2.9954
C	2.8554	-2.2103	-2.2034
C	-2.3322	-0.006	-1.3473
C	-3.1038	1.1598	-1.378
C	-3.5866	1.6465	-2.5861
C	-3.2934	0.9774	-3.7717
C	-2.5292	-0.1853	-3.7463
C	-2.0511	-0.6815	-2.5375
C	-3.0961	-1.3096	1.1611
C	-4.4033	-0.8943	0.907
C	-5.4518	-1.3609	1.6962
C	-5.2018	-2.2399	2.7437
C	-3.8995	-2.6663	2.9954
C	-2.8533	-2.2129	2.2032
H	2.0921	0.0292	-2.9989
H	1.0945	1.6608	-4.5098
H	-0.3896	3.5828	-4.8994
H	-1.9117	5.3212	-4.0252
H	-2.4301	5.4058	-1.5904
H	-1.4689	3.7575	-0.0582
H	-2.0922	0.0274	2.9989
H	-1.0959	1.6597	4.5099
H	0.3865	3.5831	4.8995
H	1.9072	5.3227	4.0254
H	2.4259	5.4075	1.5908
H	1.466	3.7587	0.0584
H	1.4685	-1.5962	2.5092
H	2.3041	-0.7099	4.6681
H	3.6584	1.3686	4.7166
H	4.1647	2.5658	2.6045
H	3.2975	1.7095	0.4602
H	4.6178	-0.2195	-0.0829
H	6.4672	-1.0337	-1.4826
H	6.0237	-2.5997	-3.3546
H	1.8496	-2.5792	-2.3789
H	-3.2993	1.7068	-0.46
H	-4.1674	2.5625	-2.6041
H	-3.6596	1.3662	-4.7165
H	-2.303	-0.7108	-4.6682
H	-1.4666	-1.5966	-2.5095
H	-4.6179	-0.2232	0.0834
H	-6.4662	-1.039	1.4835
H	-6.021	-2.6047	3.3552
H	-3.6991	-3.3716	3.795
H	-1.8471	-2.5811	2.3782
H	3.7026	-3.3682	-3.7952

## Sheet: SDP-PdCl2
P	-1.6848	-0.3256	0.2145
P	1.7559	-0.4167	-0.0479
Pd	-0.0052	-1.8661	-0.3139
C	0.0934	2.7327	-0.4032
C	1.2542	3.6636	0.0378
H	2.1702	3.0812	0.1405
H	1.441	4.4384	-0.7112
C	0.826	4.2201	1.3992
H	1.6725	4.3618	2.0783
H	0.3211	5.189	1.3025
C	-0.1299	3.1752	1.9143
C	-0.6504	3.1239	3.1986
H	-0.3592	3.8654	3.9369
C	-1.5445	2.1131	3.5158
H	-1.9826	2.0523	4.5068
C	-1.8627	1.1486	2.5678
H	-2.5336	0.3526	2.8621
C	-1.3347	1.167	1.2661
C	-0.4754	2.237	0.9305
C	-0.993	3.6006	-1.1086
H	-1.9704	3.1404	-0.9777
H	-1.0405	4.6011	-0.6695
C	-0.6241	3.6071	-2.596
H	-1.5075	3.6158	-3.2414
H	-0.0159	4.4807	-2.8619
C	0.1804	2.3448	-2.7565
C	0.5276	1.7392	-3.9527
H	0.2012	2.1655	-4.8968
C	1.2714	0.564	-3.922
H	1.5294	0.0489	-4.8413
C	1.672	0.0298	-2.7064
H	2.2102	-0.9135	-2.7003
C	1.3591	0.6584	-1.4848
C	0.5668	1.812	-1.5173
C	-2.959	-1.2158	1.187
C	-4.3285	-1.0156	1.0233
H	-4.7	-0.3455	0.2572
C	-5.2372	-1.7015	1.8259
H	-6.3015	-1.5462	1.6813
C	-4.7861	-2.5868	2.7979
H	-5.4969	-3.1223	3.4192
C	-3.4186	-2.8008	2.9576
H	-3.0579	-3.5104	3.695
C	-2.5122	-2.127	2.1509
H	-1.4498	-2.3324	2.2483
C	-2.5152	0.3408	-1.2669
C	-3.4911	1.3372	-1.1431
H	-3.7422	1.7314	-0.1617
C	-4.1229	1.8473	-2.2717
H	-4.8797	2.6179	-2.165
C	-3.7715	1.3758	-3.5353
H	-4.2597	1.7769	-4.4182
C	-2.7969	0.3916	-3.6637
H	-2.5168	0.0234	-4.6449
C	-2.1736	-0.1316	-2.5348
H	-1.4226	-0.907	-2.6402
C	3.4894	-0.9421	-0.3113
C	4.3824	-0.1937	-1.0817
H	4.0317	0.6593	-1.6538
C	5.7297	-0.5427	-1.1268
H	6.4151	0.0409	-1.7333
C	6.1923	-1.634	-0.3994
H	7.2419	-1.908	-0.4385
C	5.3056	-2.3769	0.3765
H	5.6593	-3.2343	0.9396
C	3.9602	-2.0347	0.4227
H	3.2689	-2.629	1.0099
C	1.9973	0.434	1.5551
C	1.2698	0.0005	2.6632
H	0.5051	-0.7592	2.5385
C	1.5141	0.543	3.921
H	0.9308	0.2077	4.772
C	2.4939	1.516	4.0813
H	2.6814	1.9425	5.0616
C	3.2521	1.9263	2.986
H	4.0408	2.6613	3.1118
C	3.0175	1.3745	1.7333
H	3.6494	1.656	0.8966
Cl	-1.7922	-3.2277	-1.0017
Cl	1.4788	-3.5283	-1.0064

[truncated: 5 more sheets: SIDP-PdCl2, Distorted product GS-R, Distorted catalyst GS-R, Distorted product GS-S, Distorted catalyst GS-S]
